# Supplementary material for: Taxonomic and functional trait diversity of wild bees in different urban settings
Source: PeerJ. 2017 Mar 7;5:e3051. doi: 10.7717/peerj.3051 (PMC5344019; doi:10.7717/peerj.3051)
Supplement: Supplemental Information 2 [file peerj-05-3051-s002.xlsx]

## Sheet: Feuil1
Sites	city	Habitats	method	Season	L.ISAWZUM	L.MICHIGANENSIS	L.ASTERIS	L.SAGAX	L.LAEVISSIMUM	L.LEUCOCOMUM	L.LINEATULUM	L.CRESSONII	L.TEGULAREA	L.IMITATUM	L.EPHIALTUM	L.PILOSUM	L.VERSATUM	L.HITCHENSI	L.TAYLOREA	L.VERSANS	L.SUBVERSANS	L.SMILACINAE	L.NIGROVIRIDE	L.ABANCI	L.PLANATUM	L.DREISBACHI	L.VIRIDATUM	L.OBLONGUM	L.TRIGEMINUM	L.ZEPHYRUM	L.TENAX	L.COERULUM	L.HETEROGNATUM	L.PARADMIRANTUM	L.PERPUNCTATUM	L.CEPHALOTES	L.BIRKMANNI	L.MACOUPINENSIS	L.FOXII	L.INCONDIDUM	L.COMAGENENSE	L.ATHABACENSE	L.CORIACEUM	L.OENOTHARAE	L.CINCTIPES	L.QUEBECENSIS	L.ZONULUM	L.LEUCOZONIUM	H.RUBICUNDUS
CBS	Montréal	cemetery	pan trap	2013				111	40		4	2		12	5		1	1										3															1	1	2			2	8
CC	Montréal	cemetery	pan trap	2013				23	44	1	4	2	2	29	5		1	1		1						1				1		1						1					28	4	3			3	49
CHD	Montréal	cemetery	pan trap	2013		1		6	51		7	4		19		2	32			14			2		1				1	1							6	4				4	8			2	20	5	17
CL	Montréal	cemetery	pan trap	2013				29	13	10	8	2	8	129	5	1	2	3														1											16	4	2			2	13
CLV	Montréal	cemetery	pan trap	2013				24	114		36	43	17	88	3	1	9	5		12			2									1						8			2		46	1	10		2	8	50
CP	Montréal	cemetery	pan trap	2013				10	15		3	6	11	20	2		2	1		1										1		1						2					35	1				3	5
CSG	Montréal	cemetery	pan trap	2013			1	6	9	1	11	14	1	23			207	7		11			1			3	2	2	3			1						7					11		2			1	6
CSL	Montréal	cemetery	pan trap	2013				19	10		9	4		13	3		3	3		5					1					2				1			1						22		1				8
CV	Montréal	cemetery	pan trap	2013				19	11		14		1	2	3																	6											13	4	4	1		1	10
JAN	Montréal	community garden	pan trap	2013				17	10		1	1	1	1		1																											2		2				4
JED	Montréal	community garden	pan trap	2013				37	54		28	1	8	31	3		2	2							2	1				1													9	12	6				28
JH	Montréal	community garden	pan trap	2013				8	18			1	2	16	2			1							1							1	1										3	5	1				2
JL	Montréal	community garden	pan trap	2013				7	10		2				2					1																													1
JP	Montréal	community garden	pan trap	2013				22	90	1	25	3	8	46	7		3	7													1							3					4		5			3	14
JPM	Montréal	community garden	pan trap	2013				23	91	1	4	2	7	19	2																							1					6		3			1	13
JR	Montréal	community garden	pan trap	2013				22	32		25	2	3	16	2	8	4	1		1																							3	16	1			3	4
JRE	Montréal	community garden	pan trap	2013				120	222		24	1	6	13	9	3	100	1		1					2				5		1							3					7	3	10			3	37
JS	Montréal	community garden	pan trap	2013				1	3		2		3	31		8																	1						1					12	1			2
JSM	Montréal	community garden	pan trap	2013				16	34		9	2	7	15			1	4																									1		4		1	1	15
PBL	Montréal	park	pan trap	2013				1	8	1	5	18		16			65			3						1										1		1					8			3		3	9
PIB	Montréal	park	pan trap	2013					2		3	10		1																								1					2				2		1
PPPH	Montréal	park	pan trap	2013					3		3	5		5			4																												1	1	11	4	2
PPPM	Montréal	park	pan trap	2013				4	17	3	9	26		1			5	1		4			1					2										1					4		4		15		13
PV	Montréal	park	pan trap	2013					4		9	1		8	2					6																							3	1					5
CBS	Montréal	cemetery	netting	2013				4																	1																								1
CC	Montréal	cemetery	netting	2013					1					1																													1		1				6
CHD	Montréal	cemetery	netting	2013					2			1								2																													2
CL	Montréal	cemetery	netting	2013										1																													1						7
CLV	Montréal	cemetery	netting	2013				1	1									1																															1
CP	Montréal	cemetery	netting	2013										2						1																													5
CSG	Montréal	cemetery	netting	2013										1
CSL	Montréal	cemetery	netting	2013					3
CV	Montréal	cemetery	netting	2013							3														1																								3
JAN	Montréal	community garden	netting	2013				2					1	1	1										1																								10
JED	Montréal	community garden	netting	2013				3			2		3	6																													1	1				1	6
JH	Montréal	community garden	netting	2013				1	1				1	4			1						2															1											6
JL	Montréal	community garden	netting	2013					1						1															1																			3
JP	Montréal	community garden	netting	2013				1	3					6									1															1					2		1				1
JPM	Montréal	community garden	netting	2013							1			1	1																																		9
JR	Montréal	community garden	netting	2013							2
JRE	Montréal	community garden	netting	2013					3		2		4	2																																			2
JS	Montréal	community garden	netting	2013										1																														1	1
JSM	Montréal	community garden	netting	2013				3	4		21		1	2																													1						15
PBL	Montréal	park	netting	2013					1					3			13			1							1																						5
PIB	Montréal	park	netting	2013								1
PPPH	Montréal	park	netting	2013																2																													3
PPPM	Montréal	park	netting	2013					1			1																																		1	1		2
PV	Montréal	park	netting	2013					9		11	2		9						8			1		1																		1						3
CBS	Montréal	cemetery	pan trap	2012	0				29	0	0	0	2	13	45	1	0	0		0		0	0			0		0		2		0	0					0					0	0	0	0	1	2	2
CC	Montréal	cemetery	pan trap	2012	0				33	0	8	0	2	17	20	0	4	2		4		0	0			0		0		3		0	0					0					7	4	0	0	3	3	45
CHD	Montréal	cemetery	pan trap	2012	0				44	1	11	5	0	27	4	2	49	4		7		0	0			0		0		2		1	1					0					5	0	0	1	2	7	9
CL	Montréal	cemetery	pan trap	2012	0			1	23	22	13	0	10	244	34	2	6	8		1		0	0			0		0		0		0	0					0					19	4	1	0	2	0	10
CLV	Montréal	cemetery	pan trap	2012	0			3	50	4	13	5	8	72	16	0	28	1		1		0	2			0		0		0		5	0					0					14	4	2	1	4	4	42
CP	Montréal	cemetery	pan trap	2012	0			1	9	1	3	2	6	21	7	0	0	0		1		0	0			0		0		0		0	0					0					17	2	0	2	0	0	3
CSG	Montréal	cemetery	pan trap	2012	0				7	0	4	1	0	22	8	2	73	5		1		0	0			0		0		0		1	0					1					5	0	0	0	1	1	5
CSL	Montréal	cemetery	pan trap	2012	1				13	0	8	0	0	14	21	0	3	0		0		0	0			0		1		1		6	0					0					23	0	1	0	1	0	3
CV	Montréal	cemetery	pan trap	2012	0				11	0	5	1	0	0	6	0	0	1		0		0	0			0		0		0		1	0					0					1	3	0	0	0	0	3
JAN	Montréal	community garden	pan trap	2012	0				5	0	0	0	1	1	5	0	0	0		0		0	0			0		0		0		0	0					0					1	0	0	0	0	0	2
JH	Montréal	community garden	pan trap	2012	0				8	1	2	0	1	10	4	0	0	1		0		0	0			0		0		0		0	0					0					1	8	0	0	0	0	4
JL	Montréal	community garden	pan trap	2012	0				7	0	1	0	1	2	11	0	0	1		0		0	0			0		0		0		0	0					0					0	1	0	0	0	0	1
JP	Montréal	community garden	pan trap	2012	0				59	1	7	0	0	28	3	0	1	0		0		0	1			0		0		0		0	1					0					3	2	2	1	1	0	4
JPM	Montréal	community garden	pan trap	2012	0				114	1	10	0	4	18	12	3	2	0		0		2	0			0		0		1		0	0					0					3	0	6	0	1	1	9
JR	Montréal	community garden	pan trap	2012	0				22	2	6	1	2	21	3	4	0	0		1		0	0			0		0		0		0	0					0					1	6	0	0	1	0	10
JRE	Montréal	community garden	pan trap	2012	0				275	0	7	0	5	19	33	5	6	0		1		0	0			0		0		0		0	0					1					1	1	0	0	1	1	14
JS	Montréal	community garden	pan trap	2012	0			1	2	2	1	0	4	13	0	14	0	0		0		0	0			0		0		0		0	0					1					0	5	0	0	1	2	0
JSM	Montréal	community garden	pan trap	2012	0				17	0	5	0	3	21	4	2	2	1		0		0	0			0		0		1		0	0					0					0	2	0	0	2	1	9
PBL	Montréal	park	pan trap	2012	0				3	0	6	2	0	7	0	0	21	0		0		0	0			0		0		0		0	0					0					1	0	0	0	0	0	3
PIB	Montréal	park	pan trap	2012	0				0	1	6	0	1	8	0	0	2	0		0		0	0			0		0		0		0	0					0					0	2	0	0	1	0	1
PPPH	Montréal	park	pan trap	2012	0				7	0	8	3	0	10	0	0	4	0		2		0	1			0		0		0		0	0					0					2	0	0	0	11	5	4
PPPM	Montréal	park	pan trap	2012	0				13	0	7	5	0	0	5	0	6	0		4		0	0			1		1		0		0	0					0					0	0	0	0	14	1	0
PV	Montréal	park	pan trap	2012	0				11	0	7	7	0	6	0	0	0	0		2		0	0			0		1		1		0	0					0					0	0	0	0	0	1	3
CBS	Montréal	cemetery	netting	2012				0	0		0	0	0	0	0		0	0		0																							0	0	0		0	0	0
CC	Montréal	cemetery	netting	2012				1	0		0	0	0	0	0		0	0		0																							0	0	0		0	0	0
CHD	Montréal	cemetery	netting	2012				0	0		0	0	0	0	0		0	0		0																							0	0	0		0	0	0
CL	Montréal	cemetery	netting	2012				0	0		0	0	0	1	0		0	0		0																							1	0	0		0	0	0
CLV	Montréal	cemetery	netting	2012				0	0		0	0	1	1	0		0	0		0																							0	0	0		0	0	0
CP	Montréal	cemetery	netting	2012				0	0		0	0	0	0	0		0	0		0																							0	0	0		0	0	0
CSG	Montréal	cemetery	netting	2012				0	0		0	0	0	0	0		1	0		0																							0	0	0		0	0	0
CSL	Montréal	cemetery	netting	2012				0	0		0	0	0	0	0		0	0		0																							0	0	0		0	0	0
CV	Montréal	cemetery	netting	2012				0	0		0	0	0	0	0		0	0		0																							1	0	0		0	0	0
JAN	Montréal	community garden	netting	2012				0	0		0	0	0	1	0		0	0		0																							1	0	0		0	0	2
JH	Montréal	community garden	netting	2012				0	1		0	0	0	1	0		0	0		0																							0	1	0		0	0	0
JP	Montréal	community garden	netting	2012				4	5		5	0	0	14	2		1	1		0																							0	0	1		0	1	3
JL	Montréal	community garden	netting	2012				0	1		0	0	0	0	0		0	0		0																							0	0	0		0	0	0
JPM	Montréal	community garden	netting	2012				0	0		0	0	1	0	0		0	0		0																							1	0	0		0	0	0
JR	Montréal	community garden	netting	2012				0	6		1	0	0	3	0		0	0		0																							0	0	0		0	0	0
JRE	Montréal	community garden	netting	2012				2	0		0	0	0	0	0		0	0		0																							0	0	0		0	0	1
JS	Montréal	community garden	netting	2012				0	0		0	0	0	0	0		0	0		0																							0	0	0		0	0	0
JSM	Montréal	community garden	netting	2012				0	7		3	0	2	7	5		0	0		0																							1	0	0		1	0	5
PBL	Montréal	park	netting	2012				1	0		0	0	0	3	0		0	0		0																							0	0	0		0	0	0
PIB	Montréal	park	netting	2012				0	1		0	1	0	0	0		0	0		0																							0	0	0		0	0	0
PPPH	Montréal	park	netting	2012				0	0		0	0	0	0	0		0	0		0																							0	0	0		0	0	0
PPPM	Montréal	park	netting	2012				0	1		0	0	0	0	0		0	0		0																							0	0	0		0	0	0
PV	Montréal	park	netting	2012				0	1		0	0	0	2	0		0	0		0																							0	0	0		0	0	2
CCR	Québec	cemetery	pan trap	2013		2		17	8		2		2	10	1			1																													6	5	5
CDB	Québec	cemetery	pan trap	2013				2	54	2	7	11		10	1	2							2												4		1		1				7		3		3	6	29
CMH	Québec	cemetery	pan trap	2013		1	1	24	118	4	21	12		6	4	2				3			2					2							7				2	1			7		12		2	3	6
CNDF	Québec	cemetery	pan trap	2013		2		19	88		1	6		1	4	2				1			2					1															9						6
CSA	Québec	cemetery	pan trap	2013		2		11	4		1			1	1					1																											3		1
CSC	Québec	cemetery	pan trap	2013		2		22	37	1	15	6		5	3	1	1			1								1							1								10		3		12	5	23
CSP	Québec	cemetery	pan trap	2013				9	52	4	11	9		3	3	4	2			3			2												2								9		5		4	2	17
JD	Québec	community garden	pan trap	2013				1	5	1	1		1
JLM	Québec	community garden	pan trap	2013					32		4	1	1	2		1																						3									1		6
JLR	Québec	community garden	pan trap	2013		1		4	7		3	4		2		1																			1								1						1
JM	Québec	community garden	pan trap	2013				3	33		1	2	1	1																								2					3						12
JML	Québec	community garden	pan trap	2013				9	66	2	33	18	12	71	2	30	2	1		3			7				1	3			1				4			12	6	1			3		3		4	3	8
JPS	Québec	community garden	pan trap	2013		1		51	77	1	4	7	1	5	6	22		3												1					3		2	1					3					2	5
JPSF	Québec	community garden	pan trap	2013				2	7					1				2																	1				1										3
JSD	Québec	community garden	pan trap	2013				9	8		1	1		4		17																											3					1	4
JUL	Québec	community garden	pan trap	2013				1	8		2	1				1	1																		3								1	1	4			2	13
JVN	Québec	community garden	pan trap	2013				3	31		2	1		31		3		1		1															1				2				1		2				6
PCB	Québec	park	pan trap	2013				31	159	1	21	1	4	1	5	8				1															1								5				5	5	24
PBC	Québec	park	pan trap	2013				4	159		10	21		2	1		1	1					1		2										3								3					1	15
PDC	Québec	park	pan trap	2013				5	54	2	12	5			1		1																		2								2				2	5	17
PPASF	Québec	park	pan trap	2013				16	20	5	26	17	7	7	2	44	1			1			3					1							6								13		4	1	3		27
PPJC	Québec	park	pan trap	2013				36	36		5	3	7	2	7	1	1	1		2			3												3			4	1				4			1	5	1	1
CCR	Québec	cemetery	pan trap	2012				1	13	0	4	0	0	1	0	0	0	0		0			0	0	0										0			0					4		0	0	0	2	4
CDB	Québec	cemetery	pan trap	2012				1	46	2	5	27	0	0	0	2	0	0		0			1	0	0										2			1					13		1	0	13	5	14
CMH	Québec	cemetery	pan trap	2012		1		0	52	10	10	15	2	5	4	1	0	0		1			1	0	1										0			1					10		8	0	2	2	19
CNDF	Québec	cemetery	pan trap	2012				0	71	0	3	10	0	0	4	2	0	0		1			1	0	0										0			1					1		1	0	0	0	5
CSA	Québec	cemetery	pan trap	2012				2	15	0	0	2	0	0	1	1	3	1		2			0	0	0										0			0					0		3	0	1	0	0
CSC	Québec	cemetery	pan trap	2012				0	27	1	23	38	0	2	1	1	0	0		10			0	0	0										1			0					5		6	0	8	2	13
CSP	Québec	cemetery	pan trap	2012				0	13	2	1	11	0	0	2	0	0	0		3			1	0	0										0			0					6		3	0	4	0	3
JD	Québec	community garden	pan trap	2012				0	2	0	1	3	0	0	1	0	0	0		0			0	0	0										2			0					0		0	0	2	0	4
JLM	Québec	community garden	pan trap	2012				0	7	0	0	0	0	0	1	1	0	0		1			1	0	0										0			1					0		0	0	0	0	0
JLR	Québec	community garden	pan trap	2012				0	0	0	0	7	0	0	0	0	0	0		2			0	0	0										1			0					1		1	0	0	0	1
JM	Québec	community garden	pan trap	2012				0	67	3	2	9	4	1	4	10	0	0		0			0	0	0										2			0					3		3	2	0	0	5
JML	Québec	community garden	pan trap	2012				1	14	7	10	6	1	7	4	7	1	1		3			3	1	0										0			7					1		0	0	2	1	3
JPS	Québec	community garden	pan trap	2012				1	9	3	0	0	0	0	2	4	0	0		0			0	0	0										1			1					0		0	0	0	0	0
JPSF	Québec	community garden	pan trap	2012				0	1	0	0	0	0	0	0	0	0	0		0			0	0	0										0			0					0		0	0	0	0	2
JSD	Québec	community garden	pan trap	2012				0	7	5	0	1	0	0	3	27	0	0		1			0	0	0										0			0					0		0	0	0	1	3
JUL	Québec	community garden	pan trap	2012				2	69	3	12	20	0	0	1	0	1	0		2			0	0	0										7			3					10		10	0	1	1	33
JVN	Québec	community garden	pan trap	2012				1	37	2	0	6	0	5	1	1	0	0		1			0	0	0										3			2					1		0	0	0	0	0
PBC	Québec	park	pan trap	2012				0	19	0	5	2	0	0	1	0	0	0		0			0	0	0										0			0					0		1	0	1	0	2
PCB	Québec	park	pan trap	2012		1		1	135	1	4	3	0	0	6	5	0	0		0			0	0	0										0			0					1		5	0	5	3	19
PDC	Québec	park	pan trap	2012				0	33	1	3	2	0	1	0	0	0	0		0			0	0	0										0			0					0		5	0	3	0	4
PPASF	Québec	park	pan trap	2012				1	4	52	13	30	5	3	1	43	3	3		4			3	0	2										3			2					2		0	0	1	1	0
PPJC	Québec	park	pan trap	2012				0	10	0	7	4	0	0	2	1	0	1		0			0	0	0										0			4					5		3	0	0	0	1
CCR	Québec	cemetery	netting	2013				1	2								1
CDB	Québec	cemetery	netting	2013					1											1																							1						2
CMH	Québec	cemetery	netting	2013				1	2
CNDF	Québec	cemetery	netting	2013				2	9														1																				1
CSA	Québec	cemetery	netting	2013							2																	1
CSC	Québec	cemetery	netting	2013					2		9
CSP	Québec	cemetery	netting	2013					6	1	1						1		1	1																							1						6
JD	Québec	community garden	netting	2013				1						1
JLM	Québec	community garden	netting	2013					9	1	1																												1										13
JLR	Québec	community garden	netting	2013				4	2	3		7		2		1												1							3														7
JM	Québec	community garden	netting	2013				1	2		2									1
JML	Québec	community garden	netting	2013				1	4		1		3	8														1																				1
JPS	Québec	community garden	netting	2013				2	4					1				1	1
JPSF	Québec	community garden	netting	2013																																													5
JSD	Québec	community garden	netting	2013				2	2																			1
JUL	Québec	community garden	netting	2013					4		1																																						2
JVN	Québec	community garden	netting	2013				1	4					1																									1										5
PBC	Québec	park	netting	2013				1	9			1		1						1			1																										1
PCB	Québec	park	netting	2013				2	10																																							1
PDC	Québec	park	netting	2013				2	5		1																								1										1				1
PPASF	Québec	park	netting	2013				2	2	2	5	2		3	1	2				6								1															1						1
PPJC	Québec	park	netting	2013				1	7				2															1
CCR	Québec	cemetery	netting	2012
CDB	Québec	cemetery	netting	2012								1
CMH	Québec	cemetery	netting	2012
CNDF	Québec	cemetery	netting	2012
CSA	Québec	cemetery	netting	2012					2		2
CSC	Québec	cemetery	netting	2012
CSP	Québec	cemetery	netting	2012				1	1												1																						1
JD	Québec	community garden	netting	2012
JLM	Québec	community garden	netting	2012					1
JLR	Québec	community garden	netting	2012					2		1																																						2
JM	Québec	community garden	netting	2012					1		1																			1									1										1
JML	Québec	community garden	netting	2012
JPS	Québec	community garden	netting	2012
JPSF	Québec	community garden	netting	2012
JSD	Québec	community garden	netting	2012																																							2						1
JUL	Québec	community garden	netting	2012
JVN	Québec	community garden	netting	2012					1
PBC	Québec	park	netting	2012					1		1			1																																		1
PCB	Québec	park	netting	2012					3			1			1
PDC	Québec	park	netting	2012
PPASF	Québec	park	netting	2012
PPJC	Québec	park	netting	2012
[truncated: 155 more columns]
